# Supplementary material for: Milk Powder Fortified with Folic Acid and Colostrum Basic Protein Promotes Linear Growth and Improves Bone Microarchitecture in Juvenile Mice Without Adverse Metabolic Effects
Source: Nutrients. 2025 Dec 5;17(24):3819. doi: 10.3390/nu17243819 (PMC12736383; doi:10.3390/nu17243819)
Supplement: Supplementary file 1 [file nutrients-17-03819-s001.zip]

Archive with 1 entries (1 files):
- nutrients-3966636-supplementary.pdf
